# Supplementary material for: Using Ex Situ Seedling Baiting to Capture Seedling-Associated Mycorrhizal Fungi in Medicinal Orchid Dendrobium officinale
Source: J Fungi (Basel). 2022 Sep 29;8(10):1036. doi: 10.3390/jof8101036 (PMC9605586; doi:10.3390/jof8101036)
Supplement: Supplementary file 1 [file jof-08-01036-s001.zip]

Archive with 1 entries (1 files):
- jof-1929749-supplementary.pdf
